# Supplementary material for: The Influence of Permeability through Bacterial Porins in Whole-Cell Compound Accumulation
Source: Antibiotics (Basel). 2021 May 26;10(6):635. doi: 10.3390/antibiotics10060635 (PMC8226570; doi:10.3390/antibiotics10060635)
Supplement: Supplementary file 1 [file antibiotics-10-00635-s001.zip]

Archive with 1 entries (1 files):
- antibiotics-1211707-supplementary.pdf
